# Supplementary material for: Genome-Wide Association Study of Fruit Traits Using 109 Germplasm Accessions of Camellia oleifera
Source: Biology (Basel). 2026 Mar 18;15(6):483. doi: 10.3390/biology15060483 (PMC13024145; doi:10.3390/biology15060483)
Supplement: Supplementary file 1 [file biology-15-00483-s001.zip]

Archive with 7 entries (7 files):
- Figure_S1_correlation.tiff
- Figure_S2_LD_decay.pdf
- File S1 The information of 109 Camellia oleifera germplasm accessions.xlsx
- File S2 Phenotypic data of the ten fruit traits for the 109 Camellia oleifera germplasm accessions.xlsx
- File S3 Summary of significant loci identified by GWAS for ten fruit traits in Camellia oleifera.xlsx
- File S4 ICC and H2 estimates for ten fruit traits in Camellia oleifera.xlsx
- File S5 Camellia oleifera germplasm sequencing results.xlsx
