# Supplementary material for: Genome-Wide Association Study of Fruit Traits Using 109 Germplasm Accessions of Camellia oleifera
Source: Biology (Basel). 2026 Mar 18;15(6):483. doi: 10.3390/biology15060483 (PMC13024145; doi:10.3390/biology15060483)
Supplement: Supplementary file 1 [file biology-15-00483-s001.zip › File S1 The information of 109 Camellia oleifera germplasm accessions.xlsx]

## Sheet: Sheet1
List of the 109 Camellia oleifera germplasm accessions used in this study
No.	Germplasm	Provenance
Y1	A2	Fujian, China
Y2	A24	Fujian, China
Y3	A26	Fujian, China
Y4	A29	Fujian, China
Y5	A34	Fujian, China
Y6	A5	Fujian, China
Y7	A6	Fujian, China
Y8	B1	Fujian, China
Y9	B13	Fujian, China
Y10	GC10	Fujian, China
Y11	GC11	Fujian, China
Y12	GC12	Fujian, China
Y13	GC13	Fujian, China
Y14	GC7	Fujian, China
Y15	GC8	Fujian, China
Y16	GC9	Fujian, China
Y17	Min20	Fujian, China
Y18	Min43	Fujian, China
Y19	Min46	Fujian, China
Y20	Min48	Fujian, China
Y21	Min49	Fujian, China
Y22	Min50	Fujian, China
Y23	Min53	Fujian, China
Y24	Min54	Fujian, China
Y25	Min56	Fujian, China
Y26	Min60	Fujian, China
Y27	Min62	Fujian, China
Y28	Min7411	Fujian, China
Y29	Min7415	Fujian, China
Y30	Min742	Fujian, China
Y31	Min743	Fujian, China
Y32	Min762	Fujian, China
Y33	Min84	Fujian, China
Y34	Min85	Fujian, China
Y35	Minke0806	Fujian, China
Y36	Minke0808	Fujian, China
Y37	Minzayou1	Fujian, China
Y38	Minzayou10	Fujian, China
Y39	Minzayou11	Fujian, China
Y40	Minzayou12-1	Fujian, China
Y41	Minzayou12-2	Fujian, China
Y42	Minzayou13	Fujian, China
Y43	Minzayou13	Fujian, China
Y44	Minzayou14-2	Fujian, China
Y45	Minzayou14-1	Fujian, China
Y46	Minzayou15	Fujian, China
Y47	Minzayou16	Fujian, China
Y48	Minzayou16	Fujian, China
Y49	Minzayou17	Fujian, China
Y50	Minzayou18	Fujian, China
Y51	Minzayou19	Fujian, China
Y52	Minzayou2	Fujian, China
Y53	Minzayou20-1	Fujian, China
Y54	Minzayou20-2	Fujian, China
Y55	Minzayou21	Fujian, China
Y56	Minzayou22	Fujian, China
Y57	Minzayou23-2	Fujian, China
Y58	Minzayou23-1	Fujian, China
Y59	Minzayou24	Fujian, China
Y60	Minzayou25-2	Fujian, China
Y61	Minzayou25-1	Fujian, China
Y62	Minzayou26	Fujian, China
Y63	Minzayou27	Fujian, China
Y64	Minzayou28	Fujian, China
Y65	Minzayou29	Fujian, China
Y66	Minzayou3-1	Fujian, China
Y67	Minzayou3-2	Fujian, China
Y68	Minzayou30	Fujian, China
Y69	Minzayou31	Fujian, China
Y70	Minzayou32-1	Fujian, China
Y71	Minzayou32-2	Fujian, China
Y72	Minzayou4-1	Fujian, China
Y73	Minzayou4-2	Fujian, China
Y74	Minzayou5	Fujian, China
Y75	Minzayou6	Fujian, China
Y76	Minzayou8	Fujian, China
Y77	Minzayou9	Fujian, China
Y78	GW16	Fujian, China
Y79	Cenruan11	Guangxi, China
Y80	Cenruan2	Guangxi, China
Y81	Cenruan3	Guangxi, China
Y82	Cenruan22	Guangxi, China
Y83	Cenruan24	Guangxi, China
Y84	Guiwu2	Guangxi, China
Y85	Xianglin1	Hunan, China
Y86	Xianglin27	Hunan, China
Y87	Xianglin32	Hunan, China
Y88	Xianglin35	Hunan, China
Y89	Xianglin36	Hunan, China
Y90	Xianglin46	Hunan, China
Y91	Xianglin5	Hunan, China
Y92	Xianglin81	Hunan, China
Y93	Gan190	Jiangxi, China
Y94	Gan447	Jiangxi, China
Y95	Gan8	Jiangxi, China
Y96	Ganwu1	Jiangxi, China
Y97	Ganwu2	Jiangxi, China
Y98	Ganwu24	Jiangxi, China
Y99	Ganxing46	Jiangxi, China
Y100	Jiangtuo7	Jiangxi, China
Y101	Changlin10	Jiangxi, China
Y102	Changlin23	Jiangxi, China
Y103	Changlin27	Jiangxi, China
Y104	Changlin3	Jiangxi, China
Y105	Changlin4	Jiangxi, China
Y106	Changlin40	Jiangxi, China
Y107	Changlin53	Jiangxi, China
Y108	Changlin55	Jiangxi, China
Y109	Changlin81	Jiangxi, China
