# Supplementary material for: Genome-Wide Association Study of Fruit Traits Using 109 Germplasm Accessions of Camellia oleifera
Source: Biology (Basel). 2026 Mar 18;15(6):483. doi: 10.3390/biology15060483 (PMC13024145; doi:10.3390/biology15060483)
Supplement: Supplementary file 1 [file biology-15-00483-s001.zip › File S2 Phenotypic data of the ten fruit traits for the 109 Camellia oleifera germplasm accessions.xlsx]

## Sheet: Sheet1
Phenotypic data of the ten fruit traits for the 109 Camellia oleifera germplasm accessions
Traits	Max	Min	Range	Average	Standard Deviation	Coefficient of Variation CV/%	Shannon Diversity Index (H´)
Single fruit weight/g	47	5.59	41.41	20.95	6.45	30.79	1.98
Fruit height/mm	44.17	25.92	18.25	34.43	3.88	11.26	2.09
Fruit diameter/mm	52.87	19.64	33.23	33.21	4.33	13.05	2.01
Fruit shape index	1.38	0.78	0.6	1.06	0.11	10.5	2
Peel thickness /mm	6.58	1.16	5.43	3.34	0.79	23.75	1.9
Number of seeds per fruit	11.26	1.45	9.81	4	1.45	36.33	1.91
Fresh seed weight/g	18.53	3.42	15.11	8.34	2.63	31.48	2.01
Fresh seed yield/%	61.16	25.88	35.28	40.32	6.44	15.98	1.98
Dried seed yield/%	33.53	14.21	19.32	22.99	4.19	18.22	2.06
Dry benevolence yield/%	76.66	46.58	30.08	62.7	5.76	9.19	2.09
