# Supplementary material for: Genome-Wide Association Study of Fruit Traits Using 109 Germplasm Accessions of Camellia oleifera
Source: Biology (Basel). 2026 Mar 18;15(6):483. doi: 10.3390/biology15060483 (PMC13024145; doi:10.3390/biology15060483)
Supplement: Supplementary file 1 [file biology-15-00483-s001.zip › File S3 Summary of significant loci identified by GWAS for ten fruit traits in Camellia oleifera.xlsx]

## Sheet: Sheet1
Summary of significant loci identified by GWAS for ten fruit traits in Camellia oleifera
Trait	SNP	-log10P	Ref	Alt	Gene ID
Fruit shape index	Chr02:20212286	7.42	A	G	maker-Chr2-snap-gene-202.6-mRNA-1
	Chr02:59377805	6.86	C	T	augustus_masked-Chr2-processed-gene-593.9-mRNA-1
	Chr05:26801261	6.57	C	T	maker-Chr5-snap-gene-268.33-mRNA-1
	Chr07:58830114	6.95	G	A	maker-Chr7-snap-gene-588.2-mRNA-1
	Chr12:123883762	6.45	T	C	maker-Chr12-snap-gene-1238.23-mRNA-1
	Chr15:32635618	6.61	C	T	maker-Chr15-snap-gene-327.30-mRNA-1
Number of seeds per fruit	Chr01:84240256	6.57	G	A	augustus_masked-Chr1-processed-gene-841.29-mRNA-1
	Chr01:156462491	7.32	G	A	augustus_masked-Chr1-processed-gene-1565.69-mRNA-1
	Chr01:212806696	6.69	G	C	maker-Chr1-snap-gene-2128.35-mRNA-1
	Chr02:48205336	6.89	A	G	maker-Chr2-snap-gene-482.39-mRNA-1
	Chr02:48205392	6.89	C	T	maker-Chr2-snap-gene-482.39-mRNA-1
	Chr02:136566306	6.61	G	A	maker-Chr2-snap-gene-1364.28-mRNA-1
	Chr02:141674625	6.77	G	A	maker-Chr2-snap-gene-1417.41-mRNA-1
	Chr02:155743661	7.69	G	A	maker-Chr2-snap-gene-1558.2-mRNA-1
	Chr02:186401679	6.93	A	G	snap_masked-Chr2-processed-gene-1863.28-mRNA-1
	Chr03:1320026	8.52	C	T	maker-Chr3-snap-gene-13.21-mRNA-1
	Chr03:79391131	7.49	A	G	maker-Chr3-snap-gene-793.6-mRNA-1
	Chr03:79391153	7.43	A	T	maker-Chr3-snap-gene-793.6-mRNA-1
	Chr03:79391154	7.43	G	T	maker-Chr3-snap-gene-793.6-mRNA-1
	Chr03:79391235	7.43	A	G	maker-Chr3-snap-gene-793.6-mRNA-1
	Chr03:105301961	6.9	C	T	augustus_masked-Chr3-processed-gene-1053.14-mRNA-1
	Chr03:167365123	6.9	A	G	maker-Chr3-snap-gene-1673.21-mRNA-1
	Chr04:114994740	6.49	G	T	maker-Chr4-snap-gene-1150.47-mRNA-1
	Chr04:158209519	6.62	T	C	maker-Chr4-snap-gene-1582.40-mRNA-1
	Chr05:85139046	8.04	T	A	maker-Chr5-snap-gene-851.18-mRNA-1
	Chr05:126055558	7.23	G	A	maker-Chr5-snap-gene-1262.30-mRNA-1
	Chr06:47516169	6.48	C	T	snap_masked-Chr6-processed-gene-475.2-mRNA-1
	Chr06:66990667	6.59	C	T	augustus_masked-Chr6-processed-gene-670.4-mRNA-1
	Chr07:7615757	7.33	G	A	maker-Chr7-snap-gene-76.24-mRNA-1
	Chr07:8198633	7.9	T	C	maker-Chr7-snap-gene-82.12-mRNA-1
	Chr07:94832719	7.66	A	C	augustus_masked-Chr7-processed-gene-948.46-mRNA-1
	Chr07:94833391	6.82	G	A	augustus_masked-Chr7-processed-gene-948.46-mRNA-1
	Chr07:94833445	6.82	G	A	augustus_masked-Chr7-processed-gene-948.46-mRNA-1
	Chr07:94833454	6.82	T	A	augustus_masked-Chr7-processed-gene-948.46-mRNA-1
	Chr07:96434831	7.09	G	A	augustus_masked-Chr7-processed-gene-962.3-mRNA-1
	Chr07:115395720	6.63	T	G	maker-Chr7-snap-gene-1153.69-mRNA-1
	Chr08:96873006	6.46	C	T	maker-Chr8-snap-gene-969.6-mRNA-1
	Chr08:100796691	7.72	G	A	maker-Chr8-snap-gene-1008.6-mRNA-2
	Chr08:114566238	8.56	T	C	maker-Chr8-snap-gene-1146.2-mRNA-1
	Chr08:118268465	6.76	T	C	genemark-Chr8-processed-gene-1182.39-mRNA-1
	Chr08:118268475	6.76	A	T	genemark-Chr8-processed-gene-1182.39-mRNA-1
	Chr08:118268540	6.76	G	A	genemark-Chr8-processed-gene-1182.39-mRNA-1
	Chr09:71369965	7.13	G	A	maker-Chr9-snap-gene-713.2-mRNA-2
	Chr09:80740788	6.82	G	A	augustus_masked-Chr9-processed-gene-808.14-mRNA-1
	Chr09:80740807	6.82	C	T	augustus_masked-Chr9-processed-gene-808.14-mRNA-1
	Chr10:63455013	7.33	G	A	augustus_masked-Chr10-processed-gene-634.18-mRNA-1
	Chr10:63527409	7.66	T	C	maker-Chr10-snap-gene-635.3-mRNA-1
	Chr10:63527434	7.51	C	A	maker-Chr10-snap-gene-635.3-mRNA-1
	Chr10:85512306	8.33	T	G	augustus_masked-Chr10-processed-gene-854.58-mRNA-1
	Chr10:134255167	7.94	A	G	maker-Chr10-snap-gene-1342.19-mRNA-1
	Chr10:211292176	7.58	C	T	genemark-Chr10-processed-gene-2112.32-mRNA-1
	Chr10:211292234	7.58	T	C	genemark-Chr10-processed-gene-2112.32-mRNA-1
	Chr10:211292243	7.58	C	T	genemark-Chr10-processed-gene-2112.32-mRNA-1
	Chr11:50619139	6.79	C	T	maker-Chr11-snap-gene-506.0-mRNA-1
	Chr11:134521154	7.31	A	G	maker-Chr11-snap-gene-1345.57-mRNA-1
	Chr11:134521157	7.31	A	G	maker-Chr11-snap-gene-1345.57-mRNA-1
	Chr11:153463775	10.09	T	C	snap_masked-Chr11-processed-gene-1534.13-mRNA-1
	Chr11:178867675	7.06	T	C	maker-Chr11-snap-gene-1788.34-mRNA-1
	Chr12:38015045	6.75	C	T	maker-Chr12-snap-gene-379.34-mRNA-1
	Chr12:170958558	7.51	G	A	augustus_masked-Chr12-processed-gene-1709.3-mRNA-1
	Chr12:170958582	7.15	C	T	augustus_masked-Chr12-processed-gene-1709.3-mRNA-1
	Chr12:170958597	7.57	C	T	augustus_masked-Chr12-processed-gene-1709.3-mRNA-1
	Chr12:170958605	7.51	C	A	augustus_masked-Chr12-processed-gene-1709.3-mRNA-1
	Chr12:170958612	7.51	A	G	augustus_masked-Chr12-processed-gene-1709.3-mRNA-1
	Chr14:35355883	6.8	C	T	augustus_masked-Chr14-processed-gene-353.13-mRNA-1
	Chr14:44537459	8.08	A	G	snap_masked-Chr14-processed-gene-445.41-mRNA-1
	Chr14:44537500	7.37	C	A	snap_masked-Chr14-processed-gene-445.41-mRNA-1
	Chr14:44537517	7.39	T	C	snap_masked-Chr14-processed-gene-445.41-mRNA-1
	Chr14:107053892	6.54	G	A	maker-Chr14-snap-gene-1071.26-mRNA-1
	Chr14:107053900	6.54	C	A	maker-Chr14-snap-gene-1071.26-mRNA-1
	Chr14:114275276	7.36	A	G	snap_masked-Chr14-processed-gene-1142.45-mRNA-1
	Chr15:29597100	9.42	C	T	snap_masked-Chr15-processed-gene-295.15-mRNA-1
	Chr15:29597154	9.01	G	C	snap_masked-Chr15-processed-gene-295.15-mRNA-1
	Chr15:136447202	6.69	T	C	maker-Chr15-snap-gene-1364.34-mRNA-1
Peel thickness	Chr01:6227267	6.96	G	A	maker-Chr1-snap-gene-62.12-mRNA-1
	Chr01:147285427	7.24	A	G	snap_masked-Chr1-processed-gene-1472.10-mRNA-1
	Chr02:134703949	6.85	C	T	maker-Chr2-snap-gene-1347.4-mRNA-1
	Chr03:85896445	6.56	T	C	maker-Chr3-snap-gene-859.55-mRNA-1
	Chr03:158773065	7.22	G	T	augustus_masked-Chr3-processed-gene-1587.29-mRNA-1
	Chr04:82732433	7.03	A	C	augustus_masked-Chr4-processed-gene-826.17-mRNA-1
	Chr04:102074336	7.07	A	G	maker-Chr4-snap-gene-1020.28-mRNA-1
	Chr04:159617039	6.66	A	G	maker-Chr4-snap-gene-1596.0-mRNA-2
	Chr05:127434345	6.46	A	T	maker-Chr5-snap-gene-1275.2-mRNA-1
	Chr05:127434366	6.46	A	G	maker-Chr5-snap-gene-1275.2-mRNA-1
	Chr05:127434370	6.46	A	T	maker-Chr5-snap-gene-1275.2-mRNA-1
	Chr05:127434376	6.46	C	T	maker-Chr5-snap-gene-1275.2-mRNA-1
	Chr05:127434402	6.46	A	G	maker-Chr5-snap-gene-1275.2-mRNA-1
	Chr05:127434423	6.46	A	G	maker-Chr5-snap-gene-1275.2-mRNA-1
	Chr05:167572639	6.96	T	C	maker-Chr5-snap-gene-1676.3-mRNA-1
	Chr05:167572683	6.63	T	C	maker-Chr5-snap-gene-1676.3-mRNA-1
	Chr06:116850652	7.01	G	A	maker-Chr6-snap-gene-1168.1-mRNA-1
	Chr07:24718610	7.41	C	T	maker-Chr7-snap-gene-247.0-mRNA-1
	Chr07:37652940	6.99	A	G	maker-Chr7-snap-gene-376.6-mRNA-1
	Chr07:41713895	7.09	C	T	maker-Chr7-snap-gene-417.23-mRNA-1
	Chr09:72920012	6.65	A	G	maker-Chr9-snap-gene-729.27-mRNA-1
	Chr09:107592810	6.78	G	A	augustus_masked-Chr9-processed-gene-1076.12-mRNA-1
	Chr09:107592825	6.78	T	C	augustus_masked-Chr9-processed-gene-1076.12-mRNA-1
	Chr09:107592826	7.02	C	T	augustus_masked-Chr9-processed-gene-1076.12-mRNA-1
	Chr09:121125652	7.18	C	T	maker-Chr9-snap-gene-1211.11-mRNA-1
	Chr10:29644552	6.58	G	A	maker-Chr10-snap-gene-296.42-mRNA-1
	Chr10:33172723	8.17	C	T	maker-Chr10-snap-gene-331.3-mRNA-1
	Chr10:94841318	6.48	A	G	maker-Chr10-snap-gene-948.40-mRNA-1
	Chr10:152359974	6.62	A	T	maker-Chr10-snap-gene-1524.3-mRNA-1
	Chr10:181231249	7.71	G	T	maker-Chr10-snap-gene-1812.4-mRNA-1
	Chr10:181231295	7.6	G	A	maker-Chr10-snap-gene-1812.4-mRNA-1
	Chr10:206614701	6.67	T	C	augustus_masked-Chr10-processed-gene-2066.42-mRNA-1
	Chr11:149010807	7.76	G	A	maker-Chr11-snap-gene-1490.60-mRNA-1
	Chr13:111073692	10.01	C	T	maker-Chr13-snap-gene-1111.71-mRNA-1
	Chr13:135481819	6.64	T	G	augustus_masked-Chr13-processed-gene-1354.42-mRNA-1
	Chr13:135481822	6.64	T	C	augustus_masked-Chr13-processed-gene-1354.42-mRNA-1
	Chr14:82924860	6.49	C	T	maker-Chr14-snap-gene-829.6-mRNA-1
	Chr15:9397876	6.91	T	C	maker-Chr15-snap-gene-94.35-mRNA-1
	Chr15:134847542	6.57	G	A	snap_masked-Chr15-processed-gene-1348.34-mRNA-1
Single fruit weight	Chr03:157248151	7.37	T	C	maker-Chr3-snap-gene-1572.46-mRNA-1
	Chr05:43866733	6.94	G	C	maker-Chr5-snap-gene-439.0-mRNA-1
	Chr05:43866738	6.94	G	A	maker-Chr5-snap-gene-439.0-mRNA-1
	Chr07:49799009	6.62	A	G	maker-Chr7-snap-gene-497.36-mRNA-2
	Chr09:7869152	8.05	C	T	maker-Chr9-snap-gene-79.18-mRNA-1
	Chr09:85815245	6.66	C	T	maker-Chr9-snap-gene-858.43-mRNA-1
	Chr11:84897639	6.53	G	T	maker-Chr11-snap-gene-848.23-mRNA-1
	Chr14:97790223	6.88	A	G	maker-Chr14-snap-gene-977.10-mRNA-1
	Chr15:128351768	6.8	C	T	maker-Chr15-snap-gene-1284.10-mRNA-1
dry kernel yield rate	Chr02:124313904	6.72	A	T	maker-Chr2-snap-gene-1243.35-mRNA-1
	Chr02:124313920	6.72	A	G	maker-Chr2-snap-gene-1243.35-mRNA-1
Fresh seed yield rate	Chr02:116631949	6.61	G	C	maker-Chr2-snap-gene-1166.5-mRNA-1
	Chr02:158899204	6.63	G	A	maker-Chr2-snap-gene-1588.1-mRNA-1
	Chr03:48640354	6.63	C	A	maker-Chr3-snap-gene-486.25-mRNA-1
	Chr03:179155927	7.15	T	C	maker-Chr3-snap-gene-1791.23-mRNA-1
	Chr03:179155930	7.16	G	A	maker-Chr3-snap-gene-1791.23-mRNA-1
	Chr03:184051159	6.81	A	G	maker-Chr3-snap-gene-1840.7-mRNA-1
	Chr04:56973413	6.9	G	A	augustus_masked-Chr4-processed-gene-569.10-mRNA-1
	Chr05:35037617	6.62	G	A	maker-Chr5-snap-gene-349.11-mRNA-1
	Chr05:35037629	6.62	G	A	maker-Chr5-snap-gene-349.11-mRNA-1
	Chr06:47060514	6.53	C	A	maker-Chr6-snap-gene-470.40-mRNA-1
	Chr06:78856871	6.75	A	G	maker-Chr6-snap-gene-788.4-mRNA-1
					maker-Chr6-snap-gene-788.2-mRNA-1
	Chr06:78856876	6.75	T	C	maker-Chr6-snap-gene-788.4-mRNA-1
					maker-Chr6-snap-gene-788.2-mRNA-1
	Chr07:51237410	6.61	C	T	maker-Chr7-snap-gene-511.14-mRNA-1
	Chr07:51237424	6.62	G	A	maker-Chr7-snap-gene-511.14-mRNA-1
	Chr08:105775190	6.8	C	T	augustus_masked-Chr8-processed-gene-1058.31-mRNA-1
	Chr08:106777293	7.35	C	T	augustus_masked-Chr8-processed-gene-1068.0-mRNA-1
	Chr11:87995439	8.56	C	T	augustus_masked-Chr11-processed-gene-881.28-mRNA-1
	Chr11:140514264	7.65	A	C	augustus_masked-Chr11-processed-gene-1405.6-mRNA-1
	Chr11:140514272	7.65	T	C	augustus_masked-Chr11-processed-gene-1405.6-mRNA-1
	Chr11:140514327	7.65	G	A	augustus_masked-Chr11-processed-gene-1405.6-mRNA-1
	Chr12:25589522	6.56	C	T	maker-Chr12-snap-gene-256.15-mRNA-1
	Chr12:25589606	6.56	G	A	maker-Chr12-snap-gene-256.15-mRNA-1
	Chr14:90814980	6.66	G	A	maker-Chr14-snap-gene-908.22-mRNA-1
Fresh seed weight	Chr05:29463975	6.49	A	G	augustus_masked-Chr5-processed-gene-294.36-mRNA-1
	Chr05:29463993	6.77	C	T	augustus_masked-Chr5-processed-gene-294.36-mRNA-1
	Chr05:29464015	6.49	G	A	augustus_masked-Chr5-processed-gene-294.36-mRNA-1
	Chr10:169280653	6.91	T	C	maker-Chr10-snap-gene-1693.14-mRNA-1
	Chr10:211470838	6.67	A	G	genemark-Chr10-processed-gene-2112.32-mRNA-1
Fruit diameter	Chr05:43866733	7.21	G	C	maker-Chr5-snap-gene-439.0-mRNA-1
	Chr05:43866738	7.21	G	A	maker-Chr5-snap-gene-439.0-mRNA-1
dry seed yield rate	Chr07:160272823	6.68	C	T	augustus_masked-Chr7-processed-gene-1603.78-mRNA-1
