# Supplementary material for: Genome-Wide Association Study of Fruit Traits Using 109 Germplasm Accessions of Camellia oleifera
Source: Biology (Basel). 2026 Mar 18;15(6):483. doi: 10.3390/biology15060483 (PMC13024145; doi:10.3390/biology15060483)
Supplement: Supplementary file 1 [file biology-15-00483-s001.zip › File S4 ICC and H2 estimates for ten fruit traits in Camellia oleifera.xlsx]

## Sheet: 油茶果实遗传参数计算结果
性状	ICC	广义遗传力_H2	品种间方差	品种内方差	调和平均_k	ICC等级	H2等级	样本量	品种数
单果重/g	0.484962036314943	0.912419917212201	39.4706817676916	41.9185380310695	11.064222612514	中等	极高	1953	108
果高/mm	0.543205840397455	0.929364762686812	14.1278601468015	11.8804392788165	11.064222612514	中等	极高	1953	108
果径/mm	0.125565760039757	0.613718322272235	13.8973972578794	96.7808422038913	11.064222612514	极低	高	1953	108
果形指数	0.602163439939866	0.943651662001905	0.0122303772019294	0.00808034973816969	11.064222612514	高	极高	1953	108
果皮厚/mm	0.666362287826515	0.956706514670249	0.618319667776957	0.309583485016609	11.064222612514	高	极高	1953	108
种籽数/粒	0.424700014358629	0.890923409870117	2.00069954829389	2.7101539498283	11.064222612514	中等	极高	1953	108
鲜籽重/g	0.390306582084271	0.876283066852724	6.39592223581818	9.9909964824453	11.064222612514	低	极高	1953	108
鲜出籽率%	0.553817603639972	0.932126590245697	40.9466075897084	32.9885785087226	11.064222612514	中等	极高	1953	108
干出籽率%	0.437351976806519	0.895836932415125	16.5268860387138	21.2616387997714	11.064222612514	中等	极高	1953	108
干出仁率%	0.487704023441938	0.913293060138213	31.8250267534873	33.4297696471746	11.064222612514	中等	极高	1953	108

## Sheet: Sheet1
Trait	ICC	Broad-sense Heritability (H²)	Variance Among Varieties	Variance Within Varieties	Harmonic Mean (k)	ICC Level	H² Level	Sample Size
Fruit weight (g)	0.485	0.912	39.471	41.919	11.06	Moderate	Very High	1953
Fruit height (mm)	0.543	0.929	14.128	11.88	11.06	Moderate	Very High	1953
Fruit diameter (mm)	0.126	0.614	13.897	96.781	11.06	Very Low	High	1953
Fruit shape index	0.602	0.944	0.012	0.008	11.06	High	Very High	1953
Pericarp thickness (mm)	0.666	0.957	0.618	0.31	11.06	High	Very High	1953
Seed number	0.425	0.891	2.001	2.71	11.06	Moderate	Very High	1953
Fresh seed weight (g)	0.39	0.876	6.396	9.991	11.06	Low	Very High	1953
Fresh seed rate (%)	0.554	0.932	40.947	32.989	11.06	Moderate	Very High	1953
Dry seed rate (%)	0.437	0.896	16.527	21.262	11.06	Moderate	Very High	1953
Dry kernel rate (%)	0.488	0.913	31.825	33.43	11.06	Moderate	Very High	1953
