# Supplementary material for: Genome-Wide Association Study of Fruit Traits Using 109 Germplasm Accessions of Camellia oleifera
Source: Biology (Basel). 2026 Mar 18;15(6):483. doi: 10.3390/biology15060483 (PMC13024145; doi:10.3390/biology15060483)
Supplement: Supplementary file 1 [file biology-15-00483-s001.zip › File S5 Camellia oleifera germplasm sequencing results.xlsx]

## Sheet: Sheet1
Camellia oleifera germplasm sequencing results
Sample	RawReads	GC Percentage/%	Q20 Percentage/%	Q30 Percentage/%
Y1	5138460	0.4314	0.9601	0.8976
Y2	5206218	0.4238	0.9595	0.8965
Y3	6657800	0.4313	0.9596	0.8968
Y4	5529614	0.4282	0.9616	0.9003
Y5	10021110	0.4339	0.965	0.9082
Y6	4966914	0.4229	0.9617	0.9011
Y7	9379826	0.423	0.9646	0.9075
Y8	5626412	0.4304	0.9597	0.8965
Y9	13273218	0.4175	0.9648	0.908
Y10	7521002	0.4358	0.9669	0.9116
Y11	9209622	0.426	0.9585	0.894
Y12	14337636	0.4287	0.9674	0.9135
Y13	6307018	0.4228	0.9657	0.9093
Y14	5957908	0.4201	0.9617	0.9012
Y15	7903426	0.432	0.9618	0.901
Y16	5982460	0.4343	0.96	0.8974
Y17	6450410	0.4256	0.9645	0.9071
Y18	9771756	0.4222	0.9682	0.9151
Y19	6875602	0.4239	0.9659	0.9102
Y20	6432056	0.4286	0.9648	0.9081
Y21	7672112	0.4373	0.965	0.9077
Y22	10653672	0.4256	0.9687	0.9162
Y23	5705924	0.4332	0.9602	0.8979
Y24	6711380	0.4285	0.9659	0.9101
Y25	10769936	0.4287	0.9683	0.9154
Y26	6986828	0.4241	0.9608	0.8994
Y27	7114704	0.4347	0.9614	0.9001
Y28	7359454	0.4319	0.9652	0.9082
Y29	4583146	0.4269	0.9649	0.9077
Y30	8935760	0.4217	0.9679	0.9146
Y31	5513078	0.4258	0.9643	0.9064
Y32	8459638	0.4221	0.9656	0.9094
Y33	7793098	0.4208	0.9655	0.9093
Y34	7697704	0.4219	0.9669	0.9125
Y35	8127486	0.4208	0.9643	0.9072
Y36	13088254	0.4236	0.9637	0.9058
Y37	7169994	0.4362	0.9657	0.9091
Y38	4479854	0.4224	0.9663	0.9106
Y39	7164836	0.4226	0.9669	0.9117
Y40	11906310	0.4226	0.9602	0.8978
Y41	7221410	0.4273	0.9616	0.9001
Y42	6425258	0.4305	0.9641	0.9057
Y43	6209346	0.4262	0.9667	0.9119
Y44	6078836	0.431	0.9679	0.9146
Y45	12082452	0.4375	0.9668	0.9119
Y46	8878324	0.4319	0.9671	0.9128
Y47	12987574	0.4367	0.9666	0.9122
Y48	6735058	0.4187	0.9672	0.9131
Y49	8043672	0.4111	0.9651	0.9074
Y50	9112172	0.4236	0.9673	0.9133
Y51	6951906	0.4285	0.9672	0.9131
Y52	8859754	0.4296	0.9683	0.9155
Y53	8819864	0.4287	0.9682	0.9153
Y54	8295798	0.433	0.9692	0.917
Y55	11469970	0.4299	0.967	0.9128
Y56	6011076	0.4277	0.9593	0.8951
Y57	13945770	0.4354	0.9676	0.9141
Y58	12215324	0.4349	0.9679	0.9145
Y59	7521490	0.4333	0.9674	0.9137
Y60	7789140	0.4278	0.9668	0.9124
Y61	8207900	0.4349	0.9668	0.9124
Y62	7346624	0.4297	0.967	0.9124
Y63	9686668	0.4351	0.967	0.9128
Y64	7466678	0.4325	0.9682	0.9152
Y65	15033236	0.4193	0.9676	0.9137
Y66	10394230	0.4321	0.9672	0.9133
Y67	4878770	0.4317	0.9648	0.9075
Y68	12576598	0.4269	0.968	0.9147
Y69	6580302	0.4288	0.9681	0.915
Y70	8235498	0.4366	0.9687	0.9162
Y71	6189400	0.4247	0.966	0.91
Y72	7037934	0.4287	0.9675	0.9138
Y73	4573218	0.4301	0.9563	0.8889
Y74	9995488	0.4333	0.967	0.9127
Y75	4925630	0.4272	0.9612	0.8997
Y76	6416900	0.4232	0.9684	0.9154
Y77	8345316	0.4271	0.9651	0.9086
Y78	5219556	0.4253	0.9598	0.8975
Y79	7639820	0.43	0.959	0.8958
Y80	10251536	0.4221	0.9651	0.9087
Y81	6793748	0.4286	0.9665	0.9109
Y82	6268558	0.4296	0.9652	0.9088
Y83	8253524	0.4267	0.9641	0.9067
Y84	7310052	0.4262	0.9637	0.9057
Y85	7096438	0.4252	0.966	0.9103
Y87	5854142	0.4314	0.9609	0.8994
Y88	6720242	0.4261	0.9624	0.9027
Y89	5631066	0.4253	0.9611	0.8997
Y90	12909320	0.429	0.9637	0.9057
Y91	7117052	0.4295	0.9653	0.909
Y92	6692924	0.43	0.9644	0.9072
Y93	7693296	0.4298	0.965	0.9083
Y94	5933206	0.4292	0.962	0.9018
Y95	7531346	0.431	0.9607	0.8995
Y96	5585234	0.4327	0.9604	0.8987
Y97	5720952	0.4299	0.959	0.896
Y98	5598072	0.4297	0.96	0.8973
Y99	6992258	0.425	0.9663	0.9107
Y100	7097630	0.4297	0.9623	0.9021
Y101	5940100	0.4219	0.9605	0.8984
Y102	6515988	0.4303	0.9659	0.9101
Y103	8128416	0.4294	0.9637	0.905
Y104	6316422	0.4218	0.965	0.9085
Y105	5548034	0.4259	0.9575	0.8925
Y106	6739588	0.4281	0.9624	0.9024
Y107	6539314	0.428	0.9627	0.9029
Y108	6267762	0.4303	0.965	0.9082
Y109	7578186	0.4276	0.9642	0.9069
